# Supplementary material for: A Positive Feedback Loop of lncRNA MIR31HG-miR-361-3p -YY1 Accelerates Colorectal Cancer Progression Through Modulating Proliferation, Angiogenesis, and Glycolysis
Source: Front Oncol. 2021 Aug 17;11:684984. doi: 10.3389/fonc.2021.684984 (PMC8416113; doi:10.3389/fonc.2021.684984)
Supplement: Supplementary file 1 [file DataSheet_1.zip]

Archive with 24 entries (22 files):
- fig2/
- fig2/HCT116-colony-1.jpg
- fig2/HCT116-colony-2.jpg
- fig2/HCT116-colony-3.jpg
- fig2/HCT116-invasion-1.png
- fig2/HCT116-invasion-2.png
- fig2/HCT116-invasion-3.png
- fig2/primary data.xlsx
- fig2/sw480-colony-1.jpg
- fig2/sw480-colony-2.jpg
- fig2/sw480-colony-3.jpg
- fig2/sw480-invasion-1.png
- fig2/sw480-invasion-2.png
- fig2/sw480-invasion-3.png
- fig2/tube formation-1.jpg
- fig2/tube formation-2.jpg
- fig2/tube formation-3.jpg
- fig2/western blot.jpg
- fig1/
- fig1/E.png
- fig1/F.png
- fig1/G.png
- fig1/H.png
- fig1/primary data.xlsx
