# Supplementary material for: A Positive Feedback Loop of lncRNA MIR31HG-miR-361-3p -YY1 Accelerates Colorectal Cancer Progression Through Modulating Proliferation, Angiogenesis, and Glycolysis
Source: Front Oncol. 2021 Aug 17;11:684984. doi: 10.3389/fonc.2021.684984 (PMC8416113; doi:10.3389/fonc.2021.684984)
Supplement: Supplementary file 1 [file DataSheet_1.zip › fig2/primary data.xlsx]

## Sheet: A
	Blank			vector			lncRNA MIR31HG
SW480	0.966	0.89	1.1336	0.98	0.936	1.0633	2.45	2.866	2.215
HCT116	0.923	0.956	1.114	1.05	1.225	0.869	2.87	3.24	2.456
HUVEC	0.954	0.978	1.069	1.01	1.155	0.98	2.27	2.566	2.036
RKO	1.122	0.956	0.9578	1.036	1.166	0.978	3.45	3.15	3.569
SW620	1.086	0.987	0.961	1.023	1.036	1.055	2.79	2.458	2.87
LoVo	0.978	0.9458	1.087	0.989	0.978	1.072	2.8	3.02	2.63

## Sheet: B-F
B		Blank			vector			lncRNA MIR31HG
	24 h	0.531	0.512	0.563	0.54	0.599	0.511	0.555	0.536	0.575
	48 h	0.871	0.96	0.801	0.89	0.785	0.98	1.27	1.36	1.152
	72 h	1.58	1.78	1.351	1.62	1.455	1.847	2.35	2.569	2.125
C
		Blank			vector			lncRNA MIR31HG
	24 h	0.55	0.458	0.625	0.54	0.598	0.487	0.57	0.525	0.632
	48 h	0.92	0.87	0.975	0.91	0.858	0.875	1.38	1.241	1.423
	72 h	1.67	1.496	1.875	1.64	1.56	1.715	2.49	2.36	2.612
D
		Blank			vector			lncRNA MIR31HG
	24 h	0.53	0.625	0.436	0.54	0.525	0.556	0.58	0.615	0.547
	48 h	0.88	0.956	0.812	0.85	0.757	0.905	1.27	1.12	1.4
	72 h	1.56	1.74	1.469	1.62	1.54	1.72	2.35	2.556	2.136
E		Blank			vector			lncRNA MIR31HG
	24 h	0.52	0.457	0.602	0.51	0.478	0.549	0.554	0.62	0.502
	48 h	0.73	0.81	0.65	0.74	0.08	3	1.07	1.125	0.984
	72 h	1.35	1.254	1.402	1.36	1.48	1.266	2.07	2.25	1.877
F		Blank			vector			lncRNA MIR31HG
	24 h	0.53	0.425	0.621	0.52	0.588	0.456	0.56	0.525	0.604
	48 h	0.72	0.687	0.754	0.71	0.645	0.785	1.02	1.125	0.89
	72 h	1.33	1.25	1.425	1.31	1.458	1.203	1.88	1.725	2.103

## Sheet: G
		Blank			vector			lncRNA MIR31HG
	SW480	95	102	84	88	97	78	169	145	184
	HCT116	82	98	65	92	107	76	146	129	174

## Sheet: H
		Blank			vector			lncRNA MIR31HG
	SW480	61	72	58	52	64	42	106	98	128
	HCT116	36	45	28	48	42	57	119	129	108

## Sheet: I-L
I		Blank			vector			lncRNA MIR31HG
	SW480	3.97	3.65	4.356	4.02	4.42	3.699	2.63	2.34	2.936
	HCT116	4.13	3.896	4.325	4.22	4.702	3.884	2.18	2.34	2.012
J		Blank			vector			lncRNA MIR31HG
	SW480	3.56	3.87	3.352	3.78	3.458	4.025	5.14	5.744	4.899
	HCT116	3.68	3.954	3.34	3.55	4.025	3.125	5.52	5.26	5.947
K		Blank			vector			lncRNA MIR31HG
	SW480	62.17	69.36	56.66	61.34	57.36	65.36	87.52	94.36	80.25
	HCT116	53.27	59.5	47.66	52.38	47.3	56.96	90.3	83.15	78.54
L		Blank			vector			lncRNA MIR31HG
	SW480	82.46	87.66	78.36	83.46	91.3	76.33	114.23	132.01	105.66
	HCT116	75.83	78.96	72.366	74.28	79.6	80.6	104.82	112.66	97.6

## Sheet: M-P
M		Blank			vector			lncRNA MIR31HG
	PKM2	0.987	1.12	0.903	0.97	0.889	1.063	1.72	2.025	1.547
	GLUT1	1.096	1.063	0.86	0.99	0.945	1.063	1.52	1.412	1.636
	HK2	0.96	0.878	1.142	1.02	1.097	0.897	1.68	1.525	1.74
N		Blank			vector			lncRNA MIR31HG
	PKM2	1.036	0.866	1.102	1.02	1.15	0.869	1.88	1.625	2.01
	GLUT1	0.869	0.969	1.166	0.98	0.936	1.075	1.57	1.455	1.672
	HK2	0.925	0.9458	1.125	0.97	0.899	1.136	1.75	1.869	1.645
O		Blank			vector			lncRNA MIR31HG
		6.464	6.036	6.788	6.797	6.488	7.036	15.46	12.36	18.61
P		Blank			vector			lncRNA MIR31HG
	VEGFA	0.887	0.98	1.136	1.06	1.1255	0.987	2.64	2.458	2.84
	HIF-1α	0.966	1.055	1.01	0.95	0.996	0.858	2.87	2.455	3.21
	ANGPT1	1.036	1.14	0.858	0.98	1.05	0.869	2.15	2.455	1.925
	TIMP1	0.896	0.969	1.134	1.02	1.125	0.8869	3.24	3.052	3.412
