# Supplementary material for: A Positive Feedback Loop of lncRNA MIR31HG-miR-361-3p -YY1 Accelerates Colorectal Cancer Progression Through Modulating Proliferation, Angiogenesis, and Glycolysis
Source: Front Oncol. 2021 Aug 17;11:684984. doi: 10.3389/fonc.2021.684984 (PMC8416113; doi:10.3389/fonc.2021.684984)
Supplement: Supplementary file 1 [file DataSheet_1.zip › fig1/primary data.xlsx]

## Sheet: A
Normal	CRC
0.55	2.95
0.76	3.46
0.88	4.08
1.11	4.28
1.22	4.45
1.53	4.51
1.72	4.68
1.87	4.76
1.98	4.81
2.17	4.95
2.29	5.01
2.54	5.08
2.67	5.12
2.89	5.18
3.05	5.28
3.28	5.33
3.34	5.39
3.58	5.47
3.61	5.51
3.84	5.63
3.95	5.82
4.07	5.95
4.13	6.05
4.46	6.18
4.75	6.28
4.88	6.37
5.11	6.45
5.18	6.58
5.23	6.75
5.38	7.22
5.46	7.44
5.77	7.82
5.79	8.49
5.84	8.87
5.92	9.06

## Sheet: B
I+ II	III + IV
2.95	8.49
3.46	4.51
4.28	4.95
4.45	5.28
4.68	5.47
4.76	5.82
4.81	6.18
5.01	6.28
5.12	6.58
5.18	7.44
5.33	8.87
5.39	9.06
5.51	6.75
6.05	5.08
6.37	7.82
6.45	5.95
7.22	5.63
4.08

## Sheet: C
Months	high level	low level
2	1
5	1
8	0
10	1
13	1
15	0
18	1
20	1
23	0
25	1
28	1
30	1
33	1
35	1
37	0
40	1
43	0
47	1
1		0
3		0
7		0
10		0
14		0
18		1
21		0
25		0
29		0
33		0
35		0
38		1
40		0
42		0
45		1
47		0
49		0

## Sheet: D
	HCoEpiC			SW480			SW620			RKO			LoVo			HCT116
	1.056	1.236	0.825	3.85	3.569	4.266	1.58	1.788	1.345	2.387	2.036	2.689	1.75	1.892	1.63	5.38	5.036	5.68
