# Supplementary material for: A Positive Feedback Loop of lncRNA MIR31HG-miR-361-3p -YY1 Accelerates Colorectal Cancer Progression Through Modulating Proliferation, Angiogenesis, and Glycolysis
Source: Front Oncol. 2021 Aug 17;11:684984. doi: 10.3389/fonc.2021.684984 (PMC8416113; doi:10.3389/fonc.2021.684984)
Supplement: Supplementary file 2 [file DataSheet_2.zip]

Archive with 34 entries (32 files):
- fig4/
- fig4/HCT116.jpg
- fig4/HE-1-1.jpg
- fig4/HE-1-2.jpg
- fig4/HE-2-1.jpg
- fig4/HE-2-2.jpg
- fig4/KI67-1-1.jpg
- fig4/KI67-1-2.jpg
- fig4/KI67-2-1.jpg
- fig4/KI67-2-2.jpg
- fig4/primary data.xlsx
- fig4/SW480.jpg
- fig4/VEGFA-1-1.jpg
- fig4/VEGFA-1-2.jpg
- fig4/VEGFA-2-1.jpg
- fig4/VEGFA-2-2.jpg
- fig4/western blot.jpg
- fig3/
- fig3/-+¦1⁄42.png
- fig3/-+¦1⁄46.png
- fig3/684984_western blot.tif
- fig3/colony-HCT116-1.jpg
- fig3/colony-HCT116-2.jpg
- fig3/colony-HCT116-3.jpg
- fig3/colony-sw480-1.jpg
- fig3/colony-sw480-2.jpg
- fig3/colony-sw480-3.jpg
- fig3/HCT116-invasion-1.jpg
- fig3/HCT116-invasion-2.jpg
- fig3/HCT116-invasion-3.jpg
- fig3/primary data.xlsx
- fig3/sw480-invasion-1.jpg
- fig3/sw480-invasion-2.jpg
- fig3/sw480-invasion-3.jpg
