# Supplementary material for: A Positive Feedback Loop of lncRNA MIR31HG-miR-361-3p -YY1 Accelerates Colorectal Cancer Progression Through Modulating Proliferation, Angiogenesis, and Glycolysis
Source: Front Oncol. 2021 Aug 17;11:684984. doi: 10.3389/fonc.2021.684984 (PMC8416113; doi:10.3389/fonc.2021.684984)
Supplement: Supplementary file 2 [file DataSheet_2.zip › fig4/primary data.xlsx]

## Sheet: B
B1
					B1	vector					lncRNA MIR31HG
	1					328.774	371.225	447.634	297.664	472.462	483.662	386.235	611.385	366.48	597.365
	2					448.227	375.361	538.227	346.772	561.374	682.754	551.367	802.135	508.741	847.364
	3					591.375	497.382	698.335	439.751	753.624	931.682	735.228	1122.99	701.682	1187.65
	4					871.354	682.339	1057.68	663.785	1108.36	1402.37	1097.65	1643.63	1058.36	1734.06
B2					B2	vector					lncRNA MIR31HG
	1					428.669	293.654	363.895	264.395	459.752	308.964	321.457	492.755	397.362	507.2
	2					568.247	386.458	471.956	352.781	594.358	527.364	562.751	855.647	708.954	874.632
	3					761.358	515.975	643.891	475.964	788.952	842.361	879.362	1366.78	1143.27	1395.67
	4					995.364	681.674	832.975	627.695	1038.75	1233.28	1308.45	2007.49	1658.75	2058.37

## Sheet: D-G
D		vector					lncRNA MIR31HG
	SW480	12.452	8.851	12.05	8.503	14.238	39.225	25.684	32.957	29.365	44.982
	HCT116	11.385	7.692	9.453	7.105	11.634	36.951	23.624	26.955	23.964	39.365
E-F		vector					lncRNA MIR31HG
	SW480	2.684	1.905	2.469	1.557	3.294	8.354	5.682	6.694	4.851	9.015
	HCT116	2.275	1.463	1.716	1.486	2.432	6.952	4.137	5.524	4.695	6.954
G		vector					lncRNA MIR31HG
	SW480	42.395	26.742	36.952	28.335	45.971	98.364	74.235	84.362	79.651	107.934
	HCT116	31.842	19.875	28.346	21.365	34.952	92.364	55.726	77.365	62.395	99.365

## Sheet: H-I
H
	H		vector					lncRNA MIR31HG
		PKM2	1.055	0.823	1.215	0.743	1.241	3.452	2.773	4.772	2.873	4.029
		GLUT1	0.987	0.773	1.225	0.786	1.224	2.311	1.792	2.743	1.855	2.877
		HK2	1.038	0.875	1.245	0.718	1.207	2.774	2.395	3.517	2.085	3.624
		CD31	0.975	0.812	1.174	0.779	1.298	2.972	2.501	3.478	2.285	3.804
		VEGFA	0.889	0.951	1.188	0.82	1.245	3.228	2.973	4.0251	2.613	4.305
I	I		vector					lncRNA MIR31HG
		PKM2	0.974	0.855	1.213	0.746	1.241	2.456	2.035	2.986	1.857	3.204
		GLUT1	1.005	0.748	1.224	0.752	1.216	2.653	2.095	3.451	2.118	3.342
		HK2	0.973	0.825	1.254	0.779	1.236	3.456	2.691	4.286	2.571	4.683
		CD31	0.962	0.813	1.197	0.804	1.243	2.284	1.775	2.762	1.627	3.054
		VEGFA	1.012	0.835	1.214	0.743	1.249	3.557	3.056	4.551	2.783	4.987
