# Supplementary material for: A Positive Feedback Loop of lncRNA MIR31HG-miR-361-3p -YY1 Accelerates Colorectal Cancer Progression Through Modulating Proliferation, Angiogenesis, and Glycolysis
Source: Front Oncol. 2021 Aug 17;11:684984. doi: 10.3389/fonc.2021.684984 (PMC8416113; doi:10.3389/fonc.2021.684984)
Supplement: Supplementary file 2 [file DataSheet_2.zip › fig3/primary data.xlsx]

## Sheet: A
	Blank			si-NC			si-MIR31HG
SW480	0.966	0.945	1.096	1.02	1.055	0.996	0.45	0.525	0.381
HCT116	0.954	1.104	0.947	1.056	0.863	1.077	0.48	0.526	0.442
HUVEC	0.937	0.975	1.142	0.972	0.925	1.098	0.39	0.369	0.417
RKO	0.962	0.981	1.089	0.982	0.904	1.106	0.425	0.453	0.395
SW620	0.918	0.965	1.099	1.095	0.911	0.998	0.325	0.361	0.293
LoVo	0.967	0.988	1.015	0.967	0.908	1.117	0.386	0.426	0.449

## Sheet: B-F
B		Blank			si-NC			si-MIR31HG
	24 h	0.547	0.614	0.49	0.542	0.473	0.596	0.524	0.452	0.587
	48 h	0.866	0.775	0.968	0.897	0.802	0.997	0.613	0.518	0.702
	72 h	1.563	1.792	1.345	1.623	1.448	1.856	0.932	0.811	1.027
C
		Blank			si-NC			si-MIR31HG
	24 h	0.543	0.477	0.592	0.538	0.481	0.596	0.517	0.473	0.576
	48 h	0.983	0.812	0.964	0.906	0.746	1.105	0.668	0.591	0.755
	72 h	1.598	1.529	1.741	1.558	1.426	1.922	1.102	0.927	1.109
D
		Blank			si-NC			si-MIR31HG
	24 h	0.518	0.483	0.518	0.493	0.606	3	0.487	0.462	0.544
	48 h	0.779	0.834	0.837	0.805	0.944	3	0.618	0.572	0.695
	72 h	1.477	1.415	1.536	1.286	1.716	3	0.893	0.842	1.183
E		Blank			si-NC			si-MIR31HG
	24 h	0.526	0.493	0.588	0.542	0.508	0.596	0.502	0.468	0.557
	48 h	0.786	0.744	0.918	0.793	0.751	0.965	0.634	0.562	0.702
	72 h	1.287	1.305	1.496	1.405	1.288	1.536	1.082	0.925	1.108
F		Blank			si-NC			si-MIR31HG
	24 h	0.498	0.486	0.581	0.522	0.463	0.608	0.472	0.429	0.536
	48 h	0.698	0.643	0.904	0.682	0.669	0.934	0.588	0.534	0.703
	72 h	1.253	1.175	1.436	1.286	1.367	1.452	0.832	0.814	1.125

## Sheet: G
G		Blank			si-NC			si-MIR31HG
	SW480	147.325	128.164	171.362	152.395	135.224	174.395	69.365	61.752	82.364
	HCT116	152.467	137.264	178.391	157.26	143.285	184.637	77.684	71.258	99.341

## Sheet: H
H		Blank			si-NC			si-MIR31HG
	SW480	79.265	68.136	101.345	85.395	77.684	102.146	29.362	25.394	40.085
	HCT116	77.362	68.273	91.364	92.367	82.472	107.054	43.561	37.285	54.036

## Sheet: I-L
I		Blank			si-NC			si-MIR31HG
	SW480	3.856	3.478	4.602	3.985	3.518	4.517	7.126	6.383	8.167
	HCT116	4.118	3.584	4.705	4.176	3.692	4.769	8.255	7.354	9.517
J		Blank			si-NC			si-MIR31HG
	SW480	3.485	3.264	3.934	3.652	3.305	4.355	1.682	1.567	2.106
	HCT116	3.577	3.268	4.195	3.517	3.106	4.116	1.986	1.817	2.321
K		Blank			si-NC			si-MIR31HG
	SW480	61.385	54.324	71.068	62.384	53.027	68.355	37.235	33.058	44.106
	HCT116	54.231	45.926	59.224	51.382	44.963	61.227	32.985	29.351	37.936
L		Blank			si-NC			si-MIR31HG
	SW480	81.365	72.146	95.237	82.364	72.554	95.381	58.234	49.385	63.982
	HCT116	75.038	66.053	83.955	75.234	64.758	83.047	50.356	44.275	60.554

## Sheet: M-P
M		Blank			si-NC			si-MIR31HG
	PKM2	0.983	0.875	1.108	0.951	0.832	1.105	0.554	0.497	0.624
	GLUT1	1.035	0.869	1.106	0.937	0.856	1.185	0.432	0.395	0.482
	HK2	0.862	0.977	1.124	0.943	0.817	1.052	0.504	0.447	0.583
N		Blank			si-NC			si-MIR31HG
	PKM2	0.982	0.851	1.129	0.962	0.832	1.109	0.587	0.546	0.682
	GLUT1	1.098	0.904	1.035	0.995	0.905	1.122	0.477	0.431	0.532
	HK2	0.873	1.055	1.108	0.968	0.847	1.062	0.528	0.483	0.592
O		Blank			si-NC			si-MIR31HG
	VEGFA	0.953	0.842	1.206	1.021	0.972	1.067	0.598	0.553	0.716
	HIF-1α	1.063	0.912	1.016	0.954	0.853	1.105	0.362	0.349	0.417
	ANGPT1	0.874	0.956	1.188	0.988	0.903	1.204	0.462	0.425	0.564
	TIMP1	0.885	0.938	1.169	1.035	0.885	0.923	0.523	0.496	0.652
