# Supplementary material for: A Positive Feedback Loop of lncRNA MIR31HG-miR-361-3p -YY1 Accelerates Colorectal Cancer Progression Through Modulating Proliferation, Angiogenesis, and Glycolysis
Source: Front Oncol. 2021 Aug 17;11:684984. doi: 10.3389/fonc.2021.684984 (PMC8416113; doi:10.3389/fonc.2021.684984)
Supplement: Supplementary file 3 [file DataSheet_3.zip]

Archive with 39 entries (37 files):
- fig6/
- fig6/colony-1.jpg
- fig6/colony-2.jpg
- fig6/colony-3.jpg
- fig6/invasion-1.jpg
- fig6/invasion-2.jpg
- fig6/invasion-3.jpg
- fig6/primary data.xlsx
- fig6/western blot.jpg
- fig5/
- fig5/D1-1-1.jpg
- fig5/D1-1-2.jpg
- fig5/D1-1-3.jpg
- fig5/D1-2-1.jpg
- fig5/D1-2-2.jpg
- fig5/D1-2-3.jpg
- fig5/D1-3-1.jpg
- fig5/D1-3-2.jpg
- fig5/D1-3-3.jpg
- fig5/E2-1-1.jpg
- fig5/E2-1-2.jpg
- fig5/E2-1-3.jpg
- fig5/E2-2-1.jpg
- fig5/E2-2-2.jpg
- fig5/E2-2-3.jpg
- fig5/E2-3-1.jpg
- fig5/E2-3-2.jpg
- fig5/E2-3-3.jpg
- fig5/F3-1-1.jpg
- fig5/F3-1-2.jpg
- fig5/F3-1-3.jpg
- fig5/F3-2-1.jpg
- fig5/F3-2-2.jpg
- fig5/F3-2-3.jpg
- fig5/F3-3-1.jpg
- fig5/F3-3-2.jpg
- fig5/F3-3-3.jpg
- fig5/fig5.jpg
- fig5/primary data.xlsx
