# Supplementary material for: A Positive Feedback Loop of lncRNA MIR31HG-miR-361-3p -YY1 Accelerates Colorectal Cancer Progression Through Modulating Proliferation, Angiogenesis, and Glycolysis
Source: Front Oncol. 2021 Aug 17;11:684984. doi: 10.3389/fonc.2021.684984 (PMC8416113; doi:10.3389/fonc.2021.684984)
Supplement: Supplementary file 3 [file DataSheet_3.zip › fig6/primary data.xlsx]

## Sheet: A-E
A		si-NC			si-lncRNA MIR31HG			si-lncRNA MIR31HG+YY1
	SW480	0.987	0.852	1.175	0.496	0.446	0.574	0.725	0.651	0.832
	HUVEC	0.992	0.871	1.206	0.523	0.423	0.463	0.663	0.557	0.685
B		si-NC			si-lncRNA MIR31HG			si-lncRNA MIR31HG+YY1
	SW480	1.008	0.875	1.109	0.554	0.511	0.624	0.785	0.672	0.837
	HUVEC	0.975	0.837	1.106	0.631	0.553	0.716	0.862	0.794	0.998
C		si-NC			si-lncRNA MIR31HG			si-lncRNA MIR31HG+YY1
	24 h	0.523	0.455	0.584	0.531	0.472	0.608	0.517	0.455	0.624
	48 h	0.926	0.763	1.023	0.621	0.551	0.678	0.793	0.653	0.884
	72 h	1.557	1.483	1.902	0.926	0.783	1.086	1.325	1.152	1.556
D		si-NC			si-lncRNA MIR31HG			si-lncRNA MIR31HG+YY1
		135.225	115.236	162.385	77.638	55.394	90.341	172.638	142.135	213.051
E		si-NC			si-lncRNA MIR31HG			si-lncRNA MIR31HG+YY1
		44.956	36.227	52.674	23.517	16.264	26.793	54.985	44.763	63.146

## Sheet: F-H
	F	si-NC			si-lncRNA MIR31HG			si-lncRNA MIR31HG+YY1
		3.975	3.488	4.528	7.462	6.257	7.893	4.852	4.605	6.108
	G	si-NC			si-lncRNA MIR31HG			si-lncRNA MIR31HG+YY1
		3.682	3.425	4.275	1.583	1.563	1.986	2.467	2.216	2.904
	H1	si-NC			si-lncRNA MIR31HG			si-lncRNA MIR31HG+YY1
		59.637	52.374	71.225	37.225	34.536	43.152	51.964	48.223	59.341
	H2	si-NC			si-lncRNA MIR31HG			si-lncRNA MIR31HG+YY1
		82.634	72.693	93.742	55.178	51.427	64.513	76.284	66.239	84.076

## Sheet: I-J
I		si-NC			si-lncRNA MIR31HG			si-lncRNA MIR31HG+YY1
	PKM2	0.987	0.892	1.118	0.524	0.463	0.654	0.824	0.751	0.931
	GLUT1	1.025	0.871	1.123	0.482	0.441	0.486	0.637	0.552	0.746
	HK2	0.974	0.826	1.205	0.517	0.489	0.577	0.771	0.634	0.834
J		si-NC			si-lncRNA MIR31HG			si-lncRNA MIR31HG+YY1
	VEGFA	1.025	0.897	1.102	0.493	0.453	0.573	0.825	0.803	1.022
	HIF-1α	0.973	0.912	1.122	0.441	0.388	0.521	0.763	0.705	0.842
	ANGPT1	0.981	0.905	1.098	0.388	0.355	0.425	0.689	0.634	0.804
	TIMP1	1.028	0.907	1.107	0.571	0.512	0.623	0.912	0.817	1.095
