# Supplementary material for: A Positive Feedback Loop of lncRNA MIR31HG-miR-361-3p -YY1 Accelerates Colorectal Cancer Progression Through Modulating Proliferation, Angiogenesis, and Glycolysis
Source: Front Oncol. 2021 Aug 17;11:684984. doi: 10.3389/fonc.2021.684984 (PMC8416113; doi:10.3389/fonc.2021.684984)
Supplement: Supplementary file 3 [file DataSheet_3.zip › fig5/primary data.xlsx]

## Sheet: A-C
A		Blank			vector			lncRNA MIR31HG
	STAT1	0.987	1.135	0.925	0.963	1.102	0.915	1.225	1.431	1.101
	STAT3	0.977	1.023	0.984	1.052	0.985	0.934	1.428	1.176	0.987
	YY1	1.024	0.963	0.995	1.032	1.116	0.897	1.923	2.095	1.557
	ZEB1	1.211	0.954	0.853	0.978	1.128	0.895	0.983	1.152	0.824
	NF-kB	0.952	1.095	0.936	0.983	1.096	0.913	1.116	1.275	0.946
	Sox2	0.963	1.075	0.957	0.956	1.087	0.953	1.254	1.425	1.053
B		Blank			vector			lncRNA MIR31HG
	SW480	0.987	1.095	0.936	0.996	1.152	0.914	1.925	2.204	1.805
	HCT116	1.085	1.116	0.874	1.025	1.093	0.887	1.726	2.175	1.993
	HUVEC	0.953	1.164	0.867	0.974	1.236	0.849	1.862	2.235	1.887
C		Blank			vector			lncRNA MIR31HG
	SW480	0.987	1.143	0.876	1.025	1.253	0.905	1.558	2.105	1.669
	HCT116	1.024	1.127	0.865	0.975	1.166	0.896	1.432	2.175	1.804
	HUVEC	0.963	1.142	0.881	1.007	1.163	0.854	1.227	2.078	1.677

## Sheet: D-F
D	Blank			vector			lncRNA MIR31HG
	1.089	1.177	1.065	0.958	1.132	0.905	3.445	4.025	3.185
E
	Blank			si-NC			lncRNA MIR31HG
	0.962	1.058	0.893	1.023	1.095	0.885	1.926	1.998	1.682
F
	Blank			si-NC			lncRNA MIR31HG
	1.08	1.19	0.97	0.987	1.116	0.913	2.378	2.889	2.337

## Sheet: G-J
G		Blank			vector			YY1
	SW480	0.925	1.205	0.896	0.965	1.186	0.796	2.215	2.763	2.086
	HCT116	1.055	1.173	0.885	1.068	1.205	0.908	2.671	2.768	2.188
	HUVEC	0.963	1.162	0.885	0.965	1.287	0.846	2.315	2.694	2.261
H		Blank			si-NC			si-YY1
	SW480	0.996	1.153	0.867	0.998	1.184	0.906	0.552	0.713	0.486
	HCT116	1.005	1.098	0.883	0.975	1.132	0.836	0.628	0.736	0.607
	HUVEC	0.968	1.185	0.876	0.987	1.205	0.935	0.496	0.563	0.486
I		Blank			vector			YY1
	SW480	0.963	1.153	0.895	0.962	1.165	0.842	1.772	2.136	1.705
	HCT116	1.023	1.152	0.868	1.056	1.152	0.905	1.865	1.886	1.463
	HUVEC	0.947	1.088	0.953	0.987	1.056	0.817	2.011	2.185	1.558
J		Blank			si-NC			si-YY1
	SW480	0.998	1.143	0.869	0.935	1.074	0.886	0.624	0.705	0.588
	HCT116	1.025	1.089	0.895	1.047	1.193	0.891	0.558	0.667	0.507
	HUVEC	0.965	1.152	0.872	0.972	1.117	0.853	0.769	0.792	0.614
