# Supplementary material for: A Positive Feedback Loop of lncRNA MIR31HG-miR-361-3p -YY1 Accelerates Colorectal Cancer Progression Through Modulating Proliferation, Angiogenesis, and Glycolysis
Source: Front Oncol. 2021 Aug 17;11:684984. doi: 10.3389/fonc.2021.684984 (PMC8416113; doi:10.3389/fonc.2021.684984)
Supplement: Supplementary file 4 [file DataSheet_4.zip]

Archive with 13 entries (11 files):
- fig8/
- fig8/colony-1.jpg
- fig8/colony-2.jpg
- fig8/Colony-3.jpg
- fig8/invasion-1.jpg
- fig8/invasion-2.jpg
- fig8/invasion-3.jpg
- fig8/primary data.xlsx
- fig8/western blot.jpg
- fig7/
- fig7/+¦+n+v1616336729.png
- fig7/--+¿ Microsoft Word +-¦¦.docx
- fig7/primary data.xlsx
