# Supplementary material for: A Positive Feedback Loop of lncRNA MIR31HG-miR-361-3p -YY1 Accelerates Colorectal Cancer Progression Through Modulating Proliferation, Angiogenesis, and Glycolysis
Source: Front Oncol. 2021 Aug 17;11:684984. doi: 10.3389/fonc.2021.684984 (PMC8416113; doi:10.3389/fonc.2021.684984)
Supplement: Supplementary file 4 [file DataSheet_4.zip › fig8/primary data.xlsx]

## Sheet: A-C
A		miR-NC			miR-361-3p			lncRNA MIR31HG+ miR-361-3p
	SW480	1.236	0.811	1.036	2.053	1.886	2.462	1.438	1.557	1.738
	HUVEC	0.954	0.917	1.169	1.885	1.923	2.204	1.285	1.361	1.706
B		miR-NC			miR-361-3p			lncRNA MIR31HG+ miR-361-3p
	SW480	0.956	0.837	1.205	0.426	0.385	0.477	0.716	0.685	0.846
	HUVEC	1.038	0.864	1.096	0.523	0.482	0.607	0.852	0.759	0.941
C		miR-NC			miR-361-3p			lncRNA MIR31HG+ miR-361-3p
		0.937	0.885	1.206	0.347	0.325	0.418	0.692	0.647	0.806

## Sheet: D-F
D		miR-NC			miR-361-3p			lncRNA MIR31HG+ miR-361-3p
	24 h	0.527	0.493	0.625	0.496	0.452	0.612	0.546	0.482	0.587
	48 h	0.856	0.775	1.006	0.593	0.521	0.706	0.695	0.628	0.863
	72 h	1.543	1.485	1.834	0.863	0.745	1.006	1.176	0.957	1.485
E		miR-NC			miR-361-3p			lncRNA MIR31HG+ miR-361-3p
		27.635	24.778	35.816	11.625	10.973	14.326	22.395	18.674	24.321
F		miR-NC			miR-361-3p			lncRNA MIR31HG+ miR-361-3p
		85.236	74.923	99.378	46.382	41.751	56.924	64.339	57.128	82.314

## Sheet: G-I
	G	miR-NC			miR-361-3p			lncRNA MIR31HG+ miR-361-3p
		4.182	3.695	4.753	7.026	5.816	6.866	4.625	4.176	5.703
	H	miR-NC			miR-361-3p			lncRNA MIR31HG+ miR-361-3p
		3.825	3.467	4.456	1.823	1.692	2.341	2.688	2.396	3.569
	I1	miR-NC			miR-361-3p			lncRNA MIR31HG+ miR-361-3p
		60.238	56.742	70.692	41.236	35.941	46.752	54.328	47.982	65.371
	I2	miR-NC			miR-361-3p			lncRNA MIR31HG+ miR-361-3p
		84.762	75.238	96.108	53.692	45.785	59.324	76.351	62.982	82.653

## Sheet: J and L
J		miR-NC			miR-361-3p			lncRNA MIR31HG+ miR-361-3p
	PKM2	1.2366	0.857	1.096	0.552	0.493	0.653	0.774	0.674	0.895
	GLUT1	0.986	0.885	1.115	0.489	0.421	0.542	0.652	0.586	0.763
	HK2	1.024	0.867	1.102	0.617	0.546	0.725	0.837	0.751	1.004
L		miR-NC			miR-361-3p			lncRNA MIR31HG+ miR-361-3p
	VEGFA	1.026	0.896	1.085	0.415	0.365	0.498	0.925	0.806	1.065
	HIF-1α	0.987	0.917	1.096	0.568	0.472	0.607	0.973	0.871	1.101
	ANGPT1	0.992	0.925	1.074	0.457	0.418	0.524	0.796	0.704	0.834
	TIMP1	1.105	0.887	1.106	0.315	0.267	0.355	0.661	0.567	0.728
