# Supplementary material for: A Positive Feedback Loop of lncRNA MIR31HG-miR-361-3p -YY1 Accelerates Colorectal Cancer Progression Through Modulating Proliferation, Angiogenesis, and Glycolysis
Source: Front Oncol. 2021 Aug 17;11:684984. doi: 10.3389/fonc.2021.684984 (PMC8416113; doi:10.3389/fonc.2021.684984)
Supplement: Supplementary file 4 [file DataSheet_4.zip › fig7/primary data.xlsx]

## Sheet: B
B		vector			lncRNA MIR31HG
	hsa-miR-361-3p	1.028	0.902	1.085	0.198	0.263	0.253
	hsa-miR-3619-5p	0.975	0.887	1.123	0.425	0.491	0.476
	hsa-miR-646	0.983	0.923	1.155	0.463	0.552	0.523
	hsa-miR-4516	1.063	0.915	1.023	0.538	0.637	0.627
	hsa-miR-6780a-3p	1.007	0.971	1.028	0.607	0.621	0.716
	hsa-miR-342-3p	0.974	0.884	1.143	0.624	0.735	0.793
	hsa-miR-761	0.974	0.923	1.122	0.812	0.752	0.892
	hsa-miR-214-3p	0.963	0.874	1.163	1.352	1.036	1.408
	hsa-miR-5004-5p	1.053	0.961	1.12	1.587	1.384	1.821
	hsa-miR-2052	1.022	0.925	1.095	1.778	1.635	2.062
	hsa-miR-4434	0.988	0.934	1.073	2.083	1.775	2.246
	hsa-miR-3617-3p	0.967	1.122	1.057	2.216	1.993	2.536

## Sheet: E-H
E		miR-NC			miR-361-3p-mimic
	lncRNA MIR31HG-Wt	0.923	0.852	1.205	0.614	0.523	0.697
	lncRNA MIR31HG-Mt	0.965	0.889	1.128	0.937	0.814	1.022
F		miR-NC			miR-361-3p-mimic
	YY1-Wt	1.087	0.803	1.207	1.032	0.574	0.786
	YY1-Mt	0.968	0.825	1.201	0.966	0.816	1.088
G		miR-NC			miR-361-3p-mimic
	lncRNA MIR31HG	1.028	0.862	1.116	93.567	85.314	102.754
	miR-361-3p	0.984	0.881	1.111	122.752	108.934	142.395
H		miR-NC			miR-361-3p-mimic
	miR-361-3p	0.967	0.889	1.098	112.395	98.225	131.275
	YY1	1.026	0.892	1.118	95.367	83.124	102.362

## Sheet: I-J
I	Normal	CRC			J	miR-361-3p	lncRNA MIR31HG
	4.52	0.93				0.93	7.44
	4.64	2.12				2.12	8.87
	4.71	2.38				2.38	8.49
	4.79	2.45				2.45	6.05
	4.87	2.55				2.55	6.45
	4.93	2.52				2.52	7.22
	4.92	2.61				2.61	6.75
	5.01	2.63				2.63	6.58
	5.09	2.72				2.72	9.06
	5.23	2.74				2.74	5.63
	5.34	2.85				2.85	5.28
	5.44	2.88				2.88	5.39
	5.49	2.92				2.92	7.82
	5.61	2.97				2.97	5.01
	5.74	3.03				3.03	6.28
	5.82	3.08				3.08	6.37
	5.93	3.12				3.12	5.51
	6.04	3.21				3.21	5.47
	6.08	3.17				3.17	6.18
	6.15	3.25				3.25	4.76
	6.21	3.31				3.31	5.95
	6.31	3.41				3.41	5.18
	6.45	3.46				3.46	4.51
	6.55	3.49				3.49	5.08
	6.78	3.51				3.51	5.82
	6.96	3.56				3.56	4.45
	7.11	3.64				3.64	3.46
	7.18	3.68				3.68	5.33
	7.26	3.77				3.77	4.68
	7.35	3.81				3.81	5.12
	7.39	3.84				3.84	4.95
	7.42	3.95				3.95	2.95
	7.52	4.22				4.22	4.08
	7.63	4.35				4.35	4.81
	7.81	4.43				4.43	4.28

## Sheet: K-L
K	Blank			vector			lncRNA MIR31HG
	0.976	0.892	1.105	0.982	0.842	1.106	0.443	0.446	0.532
L	si-NC			si-lncRNA MIR31HG			si-lncRNA MIR31HG+YY1
	0.995	0.892	1.109	2.018	1.861	2.385	1.487	1.327	1.762
